# Supplementary material for: Maresin-1 impairs cutaneous wound healing response
Source: Immunohorizons. 2025 Apr 2;9(5):vlaf010. doi: 10.1093/immhor/vlaf010 (PMC11964490; doi:10.1093/immhor/vlaf010)
Supplement: vlaf010_Supplementary_Data [file vlaf010_supplementary_data.zip]

Archive with 4 entries (4 files):
- IMMHOR-24-00088-s04.pdf
- IMMHOR-24-00088-s01.mov
- IMMHOR-24-00088-s02.mov
- IMMHOR-24-00088-s03.pdf
